# Supplementary material for: Highly Efficient Ultra-Thin EML Blue PHOLEDs with an External Light-Extraction Diffuser
Source: Nanomaterials (Basel). 2023 Aug 17;13(16):2357. doi: 10.3390/nano13162357 (PMC10458805; doi:10.3390/nano13162357)
Supplement: Supplementary file 1 [file nanomaterials-13-02357-s001.zip]

Archive with 1 entries (1 files):
- nanomaterials-2523271-supplementary.pdf
